# Supplementary material for: PIWIs Regulate Spermatogonia Self-Renewal and Differentiation by Wnt/β-Catenin Signaling Pathway in Eriocheir sinensis
Source: Biology (Basel). 2025 Oct 18;14(10):1440. doi: 10.3390/biology14101440 (PMC12561773; doi:10.3390/biology14101440)
Supplement: Supplementary file 1 [file biology-14-01440-s001.zip]

Archive with 2 entries (2 files):
- biology-3869808-WB figures-S2-S6.pdf
- supplementary S1.pdf
